# Supplementary material for: Spontaneous Visual Preference for Face-Like Stimuli Is Impaired in Newly-Hatched Domestic Chicks Exposed to Valproic Acid During Embryogenesis
Source: Front Behav Neurosci. 2021 Nov 11;15:733140. doi: 10.3389/fnbeh.2021.733140 (PMC8632556; doi:10.3389/fnbeh.2021.733140)
Supplement: Supplementary file 1 [file Data_Sheet_1.XLSX]

## Sheet: dataset
Subject_ID	treatment	TEST	HATCH	Stim_pos	chick_pos	sex	FirstChoice	Latency	ratioTOT	alternations	time_FACE	time_CENTER	time_NON-FACE
1	CTRL	P1	E21	SX	SU	M	face	263	1	1	457	263	0
3	CTRL	P1	E21	DX	GIU	F	face	402	0.84	6	225	452	43
6	CTRL	P1	E21	DX	SU	M	NON face	299	0	1	0	299	421
7	CTRL	P1	E21	SX	GIU	F	face	608	1	3	84	636	0
10	CTRL	P1	E21	SX	SU	M	face	165	1	2	349	371	0
12	CTRL	P1	E21	DX	GIU	M	NON face	62	0.28	13	144	213	363
13	CTRL	P1	E21	SX	GIU	M	NON face	47	0.13	23	81	110	529
2	VPA	P1	E21	SX	GIU	F	NON face	505	0	5	0	545	175
4	VPA	P1	E21	SX	SU	M	NON face	66	0	1	0	66	654
1	VPA	P1	E21	SX	GIU	M	NON face	155	0.36	15	145	319	256
2	VPA	P1	E21	DX	GIU	F	face	45	1	10	160	560	0
3	VPA	P1	E21	DX	SU	M	NON face	14	0.61	10	268	282	170
5	VPA	P1	E21	DX	GIU	M	face	140	0.86	15	436	214	70
8	VPA	P1	E21	SX	SU	M	face	335	0.5	9	144	432	144
1	VPA	P1	E21	DX	GIU	M	NON face	58	0.48	21	240	218	262
2	VPA	P1	E21	SX	GIU	M	NON face	147	0	1	0	147	573
3	VPA	P1	E21	SX	GIU	M	NON face	64	0	3	0	113	607
4	VPA	P1	E21	DX	SU	F	face	324	0.04	3	12	381	327
5	VPA	P1	E21	DX	GIU	F	NON face	74	0	5	0	205	515
7	VPA	P1	E21	SX	SU	F	face	86	0.71	34	270	339	111
9	VPA	P1	E21	DX	GIU	M	NON face	239	0.5	21	92	535	93
CTRL2	CTRL	P1	E21	SX	GIU	F	face	181	1	3	321.66	398.34	0
CTRL7	CTRL	P1	E21	SX	SU	M	face	599	0.72	5	40.24	664.46	15.3
VPA1	VPA	P1	E21	SX	GIU	M	face	562	1	2	134.99	585.01	0
VPA3	VPA	P1	E21	SX	SU	M	face	674	1	1	46.34	673.66	0
CTRL1	CTRL	P1	E21	DX	SU	F	face	415	1	1	304.59	415.41	0
CTRL2	CTRL	P1	E21	DX	GIU	M	face	287	0.47	6	145.95	406.47	167.58
CTRL3	CTRL	P1	E21	SX	SU	F	face	381	1	3	281.97	438.03	0
CTRL4	CTRL	P1	E21	SX	GIU	F	face	681	1	1	38.98	681.02	0
VPA1	VPA	P1	E21	DX	SU	M	NON face	297	0	4	0	328.47	391.53
VPA2	VPA	P1	E21	DX	GIU	F	NON face	461	0	2	0	511.65	208.35
VPA3	VPA	P1	E21	SX	SU	M	face	482	1	1	238.25	481.75	0
VPA4	VPA	P1	E21	SX	GIU	M	face	88	0.67	18	240.83	359.11	120.06
CTRL10	CTRL	P1	E21	DX	GIU	F	NON face	108	0.91	4	367.51	317.49	35
CTRL11	CTRL	P1	E21	DX	GIU	F	face	93	1	2	10.21	709.79	0
VPA1	VPA	P1	E21	DX	SU	F	face	205	0.17	5	19.41	602.85	97.74
VPA2	VPA	P1	E21	SX	GIU	M	NON face	100	0	4	0	655.48	64.52
VPA3	VPA	P1	E21	SX	SU	F	NON face	126	0.55	29	255.96	252.33	211.71
VPA4	VPA	P1	E21	SX	GIU	F	NON face	45	0.12	9	66.3	149.65	504.05
VPA5	VPA	P1	E21	SX	SU	M	face	159	0.69	39	334.36	238.45	147.19
CTRL9	CTRL	P1	E21	DX	GIU	M	face	485	0.81	3	177	501.48	41.52
CTRL3	CTRL	P1	E21	DX	SU	M	face	554	1	3	146.18	573.82	0
CTRL6	CTRL	P1	E21	DX	SU	F	face	205	0.49	9	143.61	426.32	150.07
VPA2	VPA	P1	E21	DX	SU	F	NON face	183	0.14	3	69.61	231.28	419.11
CTRL11	CTRL	P1	E21	SX	GIU	M	face	282	1	1	437.51	282.49	0
CTRL4	CTRL	P1	E21	DX	SU	M	NON face	219	0.44	4	170.59	329.01	220.4
CTRL6	CTRL	P1	E21	DX	GIU	F	face	254	1	2	145.56	574.44	0
CTRL8	CTRL	P1	E21	SX	GIU	M	NON face	655	1	1	64.53	655.47	0
CTRL9	CTRL	P1	E21	SX	GIU	M	face	679	1	1	40.38	679.62	0
VPA2	VPA	P1	E21	DX	SU	M	face	203	1	2	297.77	422.23	0
VPA3	VPA	P1	E21	DX	GIU	F	face	445	1	1	275.1	444.9	0
VPA5	VPA	P1	E21	SX	GIU	F	NON face	599	1	2	68.94	651.06	0
CTRL2	CTRL	P1	E21	SX	GIU	M	face	270	1	1	450.26	269.74	0
CTRL3	CTRL	P1	E21	SX	GIU	M	NON face	311	0	1	0	311	409
CTRL4	CTRL	P1	E21	SX	GIU	F	face	265	0.36	5	156.82	281.12	282.06
CTRL7	CTRL	P1	E21	DX	SU	M	NON face	409	0	1	0	408.72	311.28
CTRL9	CTRL	P1	E21	DX	SU	M	NON face	286	0	2	0	289.33	430.67
VPA2	VPA	P1	E21	DX	SU	F	NON face	156	0	1	0	155.63	564.37
CTRL1	CTRL	P1	E21	DX	SU	M	NON face	478	0	2	0	679.5	40.5
CTRL2	CTRL	P1	E21	DX	SU	F	NON face	102	0.41	40	205.98	215.13	298.9
CTRL5	CTRL	P1	E21	DX	GIU	M	face	376	1	1	344.39	375.61	0
CTRL6	CTRL	P1	E21	SX	SU	F	face	320	0.93	7	325.17	371.87	22.96
VPA1	VPA	P1	E21	DX	SU	F	NON face	86	0	1	0	85.57	634.43
VPA2	VPA	P1	E21	DX	GIU	F	NON face	139	0.61	12	244.09	321.88	154.04
CTRL3	CTRL	P1	E21	SX	SU	F	NON face	259	0.3	11	73.67	475.45	170.89
VPA1	VPA	P1	E21	SX	SU	M	NON face	178	0.14	5	63.98	266.09	389.94
CTRL3	CTRL	P1	E21	DX	SU	F	face	445	1	1	274.81	445.19	0
VPA1	VPA	P1	E21	DX	SU	F	face	209	1	2	363.07	356.93	0
VPA2	VPA	P1	E21	DX	SU	M	face	510	1	4	34.03	685.97	0
